# Supplementary material for: Morphological Study before and after Thermal Treatment of Polymer-Polymer Mixed-Matrix Membranes for Gas Separations
Source: Polymers (Basel). 2024 May 14;16(10):1397. doi: 10.3390/polym16101397 (PMC11125026; doi:10.3390/polym16101397)
Supplement: Supplementary file 1 [file polymers-16-01397-s001.zip]

Archive with 1 entries (1 files):
- polymers-2916728-supplementary.pdf
